# Supplementary material for: Increased Prevalence of EBV Infection in Nasopharyngeal Carcinoma Patients: A Six-Year Cross-Sectional Study
Source: Cancers (Basel). 2023 Jan 19;15(3):643. doi: 10.3390/cancers15030643 (PMC9913071; doi:10.3390/cancers15030643)
Supplement: Supplementary file 1 [file cancers-15-00643-s001.zip]

Archive with 1 entries (1 files):
- cancers-2132666-supplementary.xlsx
