# Supplementary material for: Increased Prevalence of EBV Infection in Nasopharyngeal Carcinoma Patients: A Six-Year Cross-Sectional Study
Source: Cancers (Basel). 2023 Jan 19;15(3):643. doi: 10.3390/cancers15030643 (PMC9913071; doi:10.3390/cancers15030643)
Supplement: Supplementary file 1 [file cancers-15-00643-s001.zip › cancers-2132666-supplementary.xlsx]

## Sheet: Table S1
NO	Nationality	Gender	Pts Status	cause of death	Age	commerbetditi and orher desaes	Stage group	EBV Status
	Saudi	Male	Alive		47	Ear pain and Nasal obstruxtion	III	POSITIVE
	Saudi	Male	Alive		38	NO	III	POSITIVE
	Saudi	Male	Deceased	Septic shock ( bloodstream)	52	Ischemia heart diseaseand , Myocardial Infarction	IVB	POSITIVE
	Saudi	Fmale	Alive		29	NECK MASS / EAR BLOCKAGE	IVB	POSITIVE
	Saudi	Male	Alive		68	NO	IVA	POSITIVE
	Saudi	Male	Alive		40	HTN	IVA	POSITIVE
	Saudi	Male	Alive		60	Diabetes Mellitus,Gallbladder stones	III	POSITIVE
	Saudi	Male	Alive		47	NO	IVA	POSITIVE
	Saudi	Fmale	Alive		38	NO	IVA	POSITIVE
	Philippines	Fmale	Alive		55	Hypertension	IVA	POSITIVE
	Syria	Male	Alive		31	NO	III	POSITIVE
	Yemen	Male	Alive		65	Hypertension,Diabetes Mellitus	III	POSITIVE
	Tunisia	Male	Alive		47	NO	II	POSITIVE
	Saudi	Male	Alive		57	Hypertension	III	POSITIVE
	Saudi	Male	Alive		67	DM	III	POSITIVE
	Saudi	Fmale	Alive		54	NO	IVA	NEGATIVE
	Saudi	Male	Deceased	NPC	57	Diabetes mellitus, Hypertension,Ischemia heart diseaseand , Myocardial Infarction	IVB	POSITIVE
	Saudi	Male	Alive		51	NO	IVB	POSITIVE
	Yemen	Male	Alive		47	NO	IVA	POSITIVE
	Saudi	Fmale	Deceased	NPC	59	Diabetes Mellitus	II	POSITIVE
	Mali	Male	Alive		44	Hypertension	III	POSITIVE
	Saudi	Male	Alive		63	Parkinsonism	IVA	POSITIVE
	Saudi	Fmale	Alive		63	NO	IVA	POSITIVE
	Saudi	Male	Alive		59	NO	III	POSITIVE
	Saudi	Male	Alive		59	Hypertension,Diabetes Mellitus	IVA	POSITIVE
	Saudi	Male	Alive		87	NO	IVA	POSITIVE
	Saudi	Male	Alive		15	NO	III	POSITIVE
	Saudi	Male	Alive		15	NO	III	POSITIVE
	Saudi	Male	Deceased	NPC	66	NO	IVB	POSITIVE
	Philippines	Male	Alive		47	Hypertension	II	POSITIVE
	Yemen	Male	Alive		35	NO	IVA	POSITIVE
	Yemen	Male	Alive		50	Hypertension	IVA	POSITIVE
	Saudi	Male	Alive		57	Hypertension	IVA	POSITIVE
	saudi	Male	Alive		37	NO	IVB	POSITIVE
	Saudi	Male	Alive		58	Diabetes Mellitus	IVA	POSITIVE
	Saudi	Fmale	Alive		42	NO	IVA	POSITIVE
	Saudi	Male	Deceased	NPC	52	Hypertension	II	POSITIVE
	Saudi	Male	Alive		45	AKI SECONDARY TO VINCRISTINE	III	POSITIVE
	saudi	Fmale	Alive		52	Hypertension	I	POSITIVE
	Saudi	Fmale	Alive		62	NO	IVA	POSITIVE
	Saudi	Male	Alive		65	NO	IVA	POSITIVE
	Saudi	Male	Alive		55	NO	IVB	POSITIVE
	Saudi	Male	Alive		59	Diabetes Mellitus	IVB	POSITIVE
	Syria	Male	Alive		42	NO	IVB	POSITIVE
	Sudan	Male	Alive		43	NO	III	POSITIVE
	Saudi	Male	Alive		38	NO	III	POSITIVE
	saudi	Male	Alive		53	Diabetes Mellitus	III	POSITIVE
	Saudi	Fmale	Deceased	Bad handwriting in death notification	47	Asthma	IVA	POSITIVE
	Palestine	Male	Alive		70	NO	IVA	POSITIVE
	Saudi	Male	Alive		58	HTN, IHD, has a stent and on Plavix, DM , chronic hepatitis B	IVB	POSITIVE
	Saudi	Male	Alive		59	Hypertension,Diabetes Mellitus	II	POSITIVE
	Saudi	Fmale	Deceased	cardiopulmonart arrest	63	NO	III	NEGATIVE
	Saudi	Male	Alive		27	NO	IVA	POSITIVE
	Saudi	Male	Alive		61	Diabetus Mellitius , Hypertension, Hypothyroidism , Chronic kidney disease	IVB	POSITIVE
	Saudi	Male	Alive		45	NO	III	POSITIVE
	Saudi	Male	Alive		16	NO	IVA	POSITIVE
	Saudi	Fmale	Alive		31	Iron deficiency anemia	III	POSITIVE
	Saudi	Male	Alive		44	Diabetes Mellitus	IVA	POSITIVE
	Saudi	Fmale	Alive		57	NO	IVB	POSITIVE
	Saudi	Fmale	Alive		33	NO	IVB	POSITIVE
	Saudi	Male	Alive		22	NO	IVA	POSITIVE
	Saudi	Fmale	Alive		54	solitary kidney ,Primary hypothyroidism	III	POSITIVE
	Sudan	Male	Alive		32	NO	IVB	POSITIVE
	Saudi	Male	Alive		53	NO	III	POSITIVE
	Saudi	Male	Deceased	NPC	77	Hypertension, ischemic heat fisease and atrial fibrilation	IVB	NEGATIVE
	Saudi	Male	Deceased	NPC	68	NO	IVB	POSITIVE
	Saudi	Male	Alive		54	NO	II	POSITIVE
	saudi	Male	Deceased	Respiratory arrest	37	NO	IVA	POSITIVE
	Saudi	Male	Alive		62	Hypertension	III	POSITIVE
	Saudi	Fmale	Alive		39	lymphoma	III	POSITIVE
	Yemen	Fmale	Alive		49	Hypertension	IVB	POSITIVE
	saudi	Fmale	Alive		37	NO	III	POSITIVE
	Saudi	Fmale	Alive		44	NO	IVB	NEGATIVE
	saudi	Male	Alive		56	NO	III	POSITIVE
	Saudi	Fmale	Deceased	NPC	59	Diffuse Large B-Cell Lymphoma stage IV	IVA	POSITIVE
	Saudi	Male	Alive		57	NO	IVA	POSITIVE
	Saudi	Fmale	Alive		28	NO	III	NEGATIVE
	Saudi	Male	Alive		48	Ear discharg	IVA	POSITIVE
	Saudi	Fmale	Alive		22	Hypothyroidism	III	POSITIVE
	Chad	Male	Alive		24	NO	IVA	POSITIVE
	saudi	Male	Alive		34	NO	III	POSITIVE
	Saudi	Male	Alive		57	Basal cell ca skin, Hypertension,Diabetes Mellitus, Dyslipidaemia	II	POSITIVE
	Saudi	Fmale	Deceased	NPC	59	NO	IVB	POSITIVE
	Saudi	Male	Alive		44	NO	IVA	POSITIVE
	Saudi	Male	Alive		44	NO	III	POSITIVE
	Saudi	Male	Alive		62	NO	III	POSITIVE
	Yemen	Male	Alive		48	NO	III	POSITIVE
	Saudi	Male	Alive		73	NO	III	POSITIVE
	Saudi	Male	Alive		46	NO	IVA	POSITIVE
	Saudi	Male	Alive		44	Diabetes Mellitus	III	POSITIVE
	Saudi	Male	Deceased	Lung inflammation	85	NO	IVA	POSITIVE
	Yemen	Male	Alive		32	NO	IVA	POSITIVE
	Saudi	Male	Deceased	Cardiac arrest	51	NO	IVA	POSITIVE
	Saudi	Fmale	Alive		14	NO	III	POSITIVE
	Yemen	Male	Alive		56	NO	III	POSITIVE
	Saudi	Fmale	Alive		46	NO	IVA	POSITIVE
	Saudi	Fmale	Alive		36	NO	III	POSITIVE
	saudi	Fmale	Alive		25	NO	IVA	POSITIVE
	Yemen	Male	Alive		25	NO	IVA	POSITIVE
	saudi	Male	Alive		54	NO	III	POSITIVE
	Palestine	Male	Alive		26	NO	IVA	POSITIVE
	Saudi	Male	Alive		25	NO	IVA	POSITIVE
	Saudi	Fmale	Alive		64	NO	IVA	POSITIVE
	Saudi	Male	Alive		44	NO	IVA	POSITIVE
	Saudi	Male	Alive		69	NO	III	POSITIVE
	Nigeria	Fmale	Deceased	NPC	47	NO	IVA	POSITIVE
	Saudi	Fmale	Alive		46	NO	III	POSITIVE
	Philippines	Male	Alive		47	NO	III	POSITIVE
	saudi	Male	Alive		48	Hypertension	IVA	POSITIVE
	Saudi	Male	Alive		47	NO	IVB	POSITIVE
	Pakistan	Male	Alive		34	NO	III	POSITIVE
	Yemen	Male	Alive		24	NO	IVA	POSITIVE
	Saudi	Male	Alive		60	NO	III	POSITIVE
	Saudi	Fmale	Alive		33	NO	III	POSITIVE
	Saudi	Fmale	Alive		34	NO	I	NEGATIVE
	saudi	Male	Alive		54	NO	IVA	POSITIVE
	Yemen	Male	Alive		44	NO	IVA	POSITIVE
	saudi	Male	Alive		50	Diabetes mellitus, Cholesterol	III	POSITIVE
	Saudi	Male	Alive		58	Diabetes Mellitus, Hypertension, Dyslipidemia	III	POSITIVE
	Saudi	Male	Alive		49	Diabetes Mellitus	III	POSITIVE
	Saudi	Fmale	Alive		38	Asthma, Subtotal thyroidectomy	III	POSITIVE
	Saudi	Male	Alive		67	Diabetes Mellitus	III	POSITIVE
	Saudi	Male	Alive		31	NO	III	POSITIVE
	Saudi	Fmale	Alive		43	Hepatitis-B	IVA	POSITIVE
	Saudi	Male	Alive		27	NO	IVA	POSITIVE
	Saudi	Fmale	Alive		43	Hypertension, Hypothroidisim	III	POSITIVE
	Saudi	Male	Alive		25	NO	IVA	POSITIVE
	Sudan	Male	Alive		50	NO	II	POSITIVE
	Saudi	Fmale	Deceased	NPC	36	NO	IVA	POSITIVE
	Saudi	Male	Alive		41	Hypertension	IVA	POSITIVE
	Saudi	Male	Deceased	Cardiopulmonart arrest	69	Blind and Deaf, Diabetes Mellitus	III	POSITIVE
	Yemen	Male	Alive		28	NO	III	POSITIVE
	Saudi	Male	Alive		38	NO	IVB	POSITIVE
	Saudi	Male	Deceased	NPC	62	Diabetes Mellitus	IVB	POSITIVE
	Sudan	Male	Alive		54	NO	IVA	POSITIVE
	Saudi	Male	Alive		20	NO	II	POSITIVE
	Saudi	Fmale	Alive		51	NO	III	POSITIVE
	Saudi	Male	Alive		61	NO	III	POSITIVE
	Saudi	Male	Alive		45	NO	III	POSITIVE
	Saudi	Male	Alive		32	NO	IVA	POSITIVE
	saudi	Male	Alive		47	Diabetes Mellitus, cholesterol	III	POSITIVE
	Yemen	Male	Deceased	NPC	15	NO	IVB	POSITIVE
	Saudi	Male	Alive		46	Hypertension,Diabetes Mellitus	II	POSITIVE
	Sudan	Fmale	Alive		42	NO	III	POSITIVE
	Saudi	Male	Alive		40	NO	IVA	POSITIVE
	Saudi	Male	Alive		60	Diabetes Mellitus	IVA	POSITIVE
